# Supplementary material for: Mutant-Allele Tumor Heterogeneity, a Favorable Biomarker to Assess Intra-Tumor Heterogeneity, in Advanced Lung Adenocarcinoma
Source: Front Oncol. 2022 Jul 1;12:888951. doi: 10.3389/fonc.2022.888951 (PMC9286753; doi:10.3389/fonc.2022.888951)
Supplement: Supplementary file 1 [file Table_1.xlsx]

## Sheet: Supplementary table 1
The genes involved in the 5 DNA repair pathways
HR:	MMR:	BER:	NER:	NHEJ:
ABRAXAS1	MSH2	APEX1	CCNH	XRCC6
ATM	MSH3	APEX2	CDK7	XRCC5
ATR	MSH6	APLF	CETN2	PRKDC
ATRIP	MLH1	LIG3	DDB1	LIG4
BABAM1	PMS2	MBD4	DDB2	XRCC4
BABAM2	MSH4	MPG	ERCC1	DCLRE1C
BARD1	MSH5	MUTYH	ERCC2	NHEJ1
BLM	MLH3	NEIL1	ERCC3
BRCA1	PMS1	NEIL2	ERCC4
BRCA2	PMS2L3	NEIL3	ERCC5
BRCC3		NTHL1	ERCC6
BRIP1		OGG1	ERCC8
BTBD12		PNKP	GTF2H1
CHEK2		SMUG1	GTF2H2
DMC1		TDG	GTF2H3
EME1		UNG	GTF2H4
EME2		XRCC1	GTF2H5
FAAP20			LIG1
FAAP24			MMS19
FANCA			MNAT1
FANCB			RAD23A
FANCC			RAD23B
FANCD2			RPA1
FANCE			RPA2
FANCF			RPA3
FANCG			TFIIH
FANCI			UVSSA
FANCL			XAB2
FANCM			XPA
GEN1			XPC
GIYD1
GIYD2
HUS1
MDC1
MRE11
MUS81
NBN
PALB2
POLD3
RAD1
RAD17
RAD50
RAD51
RAD51B
RAD51C
RAD51D
RAD52
RAD54B
RAD54L
RAD9A
RBBP8
RECQL4
RPA4
SEM1
SHFM1
SSBP1
SYCP3
TOP3A
TOPBP1
TTDN1
UIMC1
WRN
XRCC2
XRCC3
